# Supplementary material for: Sexual Function in Women with Breast Cancer: An Evidence Map of Observational Studies
Source: Int J Environ Res Public Health. 2022 Oct 27;19(21):13976. doi: 10.3390/ijerph192113976 (PMC9654538; doi:10.3390/ijerph192113976)
Supplement: Supplementary file 1 [file ijerph-19-13976-s001.zip]

Archive with 1 entries (1 files):
- ijerph-1960418-supplementary.pdf
